# Supplementary material for: 3-Fluoro-4-(4-hy­droxy­phen­oxy)benzonitrile
Source: Acta Crystallogr Sect E Struct Rep Online. 2010 Jun 30;66(Pt 7):o1856. doi: 10.1107/S1600536810024360 (PMC3006895; doi:10.1107/S1600536810024360)
Supplement: Supplementary file 2 [file e-66-o1856-Isup2.hkl]

#
# h,k,l, Fc-squared, Fo-squared, sigma(Fo-squared) and status flag
#
data_I
_shelx_title ' gy-1 in P 21 21 21'
_shelx_refln_list_code          4
_shelx_F_calc_maximum       88.22
_exptl_crystal_F_000       472.00
_reflns_d_resolution_high  0.7711
 
loop_
 _symmetry_equiv_pos_as_xyz
 'x, y, z'
 '-x+1/2, -y, z+1/2'
 'x+1/2, -y+1/2, -z'
 '-x, y+1/2, -z+1/2'
 
_cell_length_a     6.1932
_cell_length_b     8.8109
_cell_length_c    20.5269
_cell_angle_alpha  90.000
_cell_angle_beta   90.000
_cell_angle_gamma  90.000
 
_shelx_F_squared_multiplier     1.000
 
loop_
 _refln_index_h
 _refln_index_k
 _refln_index_l
 _refln_F_squared_calc
 _refln_F_squared_meas
 _refln_F_squared_sigma
 _refln_observed_status
   2   0   0      108.12       96.14      2.39 o
   4   0   0       52.61       57.34      3.61 o
   6   0   0      179.09      201.01      6.27 o
   8   0   0        0.12        0.32      4.71 o
   1   1   0      926.05      866.73      9.37 o
   2   1   0      335.56      329.22      3.43 o
   3   1   0      416.67      411.82      5.20 o
   4   1   0       43.21       44.61      2.04 o
   5   1   0      138.63      156.02      4.04 o
   6   1   0      172.87      199.00      5.06 o
   7   1   0       14.23        9.81      5.85 o
   8   1   0        0.20       -0.05      3.74 o
   0   2   0       61.92       68.72      1.47 o
   1   2   0      673.10      596.30      4.52 o
   2   2   0       98.58       91.18      1.66 o
   3   2   0        4.79        6.26      0.99 o
   4   2   0      318.96      353.67      4.92 o
   5   2   0       47.89       51.79      2.22 o
   6   2   0       33.49       38.35      2.57 o
   7   2   0       14.43        4.17      3.14 o
   1   3   0      385.97      371.70      2.88 o
   2   3   0      336.47      328.69      3.20 o
   3   3   0       96.66       98.50      2.00 o
   4   3   0        0.42        0.58      1.03 o
   5   3   0        6.03        4.22      1.43 o
   6   3   0       13.66        9.46      2.38 o
   7   3   0        0.75        0.40      1.82 o
   0   4   0        0.95        0.74      1.15 o
   1   4   0      912.57      927.79      7.95 o
   2   4   0       52.54       49.20      1.21 o
   3   4   0       88.84      103.48      1.71 o
   4   4   0        6.79        7.65      1.41 o
   5   4   0        0.70        0.24      1.75 o
   6   4   0        0.26       -0.25      1.66 o
   7   4   0        1.32        1.19      1.75 o
   1   5   0       64.91       66.23      1.05 o
   2   5   0        0.88        1.60      0.78 o
   3   5   0        1.27        2.76      0.82 o
   4   5   0        1.19        0.31      0.84 o
   5   5   0       31.39       30.87      1.76 o
   6   5   0        1.21        0.62      1.46 o
   7   5   0        2.36        4.56      1.81 o
   0   6   0       11.39       13.57      1.22 o
   1   6   0       21.11       21.93      0.88 o
   2   6   0       56.33       53.93      1.35 o
   3   6   0        9.03       10.29      1.51 o
   4   6   0       18.17       20.30      1.31 o
   5   6   0        0.03        0.46      1.09 o
   6   6   0        2.97        0.99      1.32 o
   1   7   0       60.86       61.39      1.35 o
   2   7   0        1.08        1.49      0.73 o
   3   7   0       12.79       13.84      1.34 o
   4   7   0        7.33        5.98      1.40 o
   5   7   0        0.80        1.67      1.25 o
   6   7   0        0.02        1.96      1.54 o
   0   8   0      234.33      233.44      3.64 o
   1   8   0        4.03        4.18      0.96 o
   2   8   0        8.39       12.00      1.08 o
   3   8   0       24.28       27.49      1.26 o
   4   8   0        6.10        1.84      1.29 o
   5   8   0        1.41        1.01      1.27 o
   1   9   0        0.01       -0.12      0.64 o
   2   9   0        2.90        2.66      0.99 o
   3   9   0        2.81        0.91      0.81 o
   4   9   0        1.12        1.28      0.99 o
   0  10   0       17.14       19.84      2.47 o
   1  10   0        0.28        1.34      0.85 o
   2  10   0        2.46        2.14      1.33 o
   3  10   0        1.06        2.28      1.41 o
   1  11   0        1.60        2.18      1.30 o
   2  11   0        2.74        2.95      1.39 o
   1   0   1     1886.31     1765.20     17.40 o
   2   0   1      154.97      148.68      2.30 o
   3   0   1      180.27      192.77      2.66 o
   4   0   1       74.77       78.35      2.37 o
   5   0   1        5.70        4.42      1.52 o
   6   0   1        6.63        9.38      2.94 o
   7   0   1        0.01        0.58      2.12 o
   8   0   1        0.13       -0.21      1.98 o
   1   1   1     1263.81     1193.54      7.00 o
   2   1   1     1090.36     1071.12      6.53 o
   3   1   1       86.31       86.85      1.47 o
   4   1   1      126.66      132.10      1.93 o
   5   1   1       13.69       13.51      1.23 o
   6   1   1        9.67       10.67      1.68 o
   7   1   1        3.54       -0.02      1.05 o
   0   2   1     1994.65     1902.16     12.78 o
   1   2   1      101.30       91.69      0.94 o
   2   2   1      281.55      269.90      2.12 o
   3   2   1      175.09      177.33      1.84 o
   4   2   1      124.95      126.15      1.91 o
   5   2   1       21.17       23.01      1.38 o
   6   2   1       69.10       79.16      2.22 o
   7   2   1       22.06       27.87      1.98 o
   0   3   1      613.24      574.13      4.38 o
   1   3   1      704.26      679.83      3.59 o
   2   3   1      561.31      559.27      3.34 o
   3   3   1      350.68      354.92      2.93 o
   4   3   1        2.21        3.24      0.86 o
   5   3   1        9.00        8.19      1.29 o
   6   3   1        7.98        6.46      1.36 o
   7   3   1        1.15        1.88      1.42 o
   0   4   1      618.54      573.59      4.62 o
   1   4   1      196.99      190.57      1.43 o
   2   4   1      511.46      538.22      3.32 o
   3   4   1       90.94       84.73      1.13 o
   4   4   1       27.65       27.98      1.05 o
   5   4   1        0.66        0.88      0.80 o
   6   4   1        1.56        2.00      1.17 o
   7   4   1        0.59        1.46      1.54 o
   0   5   1       20.08       22.61      0.93 o
   1   5   1       10.56       13.19      0.59 o
   2   5   1       21.12       23.79      0.72 o
   3   5   1       17.75       20.35      0.76 o
   4   5   1       28.76       24.09      1.20 o
   5   5   1       32.54       41.72      1.37 o
   6   5   1        6.21        4.76      1.15 o
   7   5   1        0.49        0.64      1.06 o
   0   6   1      179.48      173.93      2.02 o
   1   6   1       21.08       21.31      0.62 o
   2   6   1       18.16       17.46      0.68 o
   3   6   1        3.87        4.93      0.69 o
   4   6   1        7.60        9.84      0.92 o
   5   6   1        8.66        8.25      1.22 o
   6   6   1        2.95        1.88      0.98 o
   0   7   1       58.80       63.63      1.32 o
   1   7   1        8.75        9.11      0.59 o
   2   7   1        5.31        5.26      0.64 o
   3   7   1       20.32       21.44      1.01 o
   4   7   1        9.63       10.40      0.92 o
   5   7   1        3.57        2.02      0.96 o
   6   7   1        3.58        2.20      1.11 o
   0   8   1       13.49       13.41      0.92 o
   1   8   1       52.77       55.41      1.11 o
   2   8   1        3.83        3.77      0.60 o
   3   8   1        3.91        3.24      0.71 o
   4   8   1        1.40        0.97      0.90 o
   5   8   1        0.60       -0.09      0.80 o
   0   9   1       40.64       48.56      1.37 o
   1   9   1        6.51        4.34      0.65 o
   2   9   1        8.78       10.75      1.09 o
   3   9   1        1.47        0.52      0.60 o
   4   9   1        2.25        2.15      0.85 o
   0  10   1        1.96        2.91      1.07 o
   1  10   1        5.52        4.10      0.67 o
   2  10   1        0.23        0.80      0.63 o
   3  10   1        1.04        0.64      0.82 o
   0  11   1       13.83       15.09      1.48 o
   1  11   1        0.58        0.31      0.79 o
   2  11   1        0.07        0.42      0.89 o
   1   0   2       55.42       56.86      2.85 o
   2   0   2        5.11        6.93      1.07 o
   3   0   2      295.92      278.24      3.37 o
   4   0   2        0.02        1.13      1.04 o
   5   0   2        1.30        0.66      1.57 o
   6   0   2      120.29      140.03      3.71 o
   7   0   2        0.14       -0.70      1.80 o
   8   0   2        0.00       -0.26      1.99 o
   0   1   2       71.49       64.19      0.87 o
   1   1   2     5214.01     5476.37     30.51 o
   2   1   2      406.32      383.65      2.81 o
   3   1   2      373.62      361.13      3.00 o
   4   1   2        0.50        0.96      0.81 o
   5   1   2      114.98      119.18      2.42 o
   6   1   2       67.06       88.56      2.65 o
   7   1   2        3.38        1.10      1.39 o
   0   2   2     7528.33     8002.25     52.12 o
   1   2   2     1717.39     1706.15      8.03 o
   2   2   2     1249.71     1256.10      7.58 o
   3   2   2      254.45      264.31      2.45 o
   4   2   2       98.84      101.35      1.65 o
   5   2   2       99.41      105.48      2.17 o
   6   2   2       15.08       18.45      2.88 o
   7   2   2        1.95        0.50      1.29 o
   0   3   2      214.64      191.08      2.58 o
   1   3   2       24.03       25.69      0.66 o
   2   3   2     1204.86     1240.48      6.82 o
   3   3   2       16.45       18.08      0.82 o
   4   3   2       15.96       18.39      1.26 o
   5   3   2       16.15       20.25      1.42 o
   6   3   2       35.83       43.55      1.89 o
   7   3   2        1.63        1.70      1.39 o
   0   4   2      301.88      291.86      2.96 o
   1   4   2      338.85      331.57      1.96 o
   2   4   2       30.73       24.51      0.67 o
   3   4   2       18.40       23.69      0.81 o
   4   4   2        9.21        9.97      0.83 o
   5   4   2       28.02       32.82      1.49 o
   6   4   2        3.48        2.86      1.12 o
   7   4   2        0.59        2.67      1.30 o
   0   5   2        0.09        0.18      0.39 o
   1   5   2      113.49      112.87      0.97 o
   2   5   2      115.21      120.24      1.31 o
   3   5   2        0.35        0.22      0.47 o
   4   5   2       29.68       33.20      1.06 o
   5   5   2       25.28       29.43      1.37 o
   6   5   2        1.12        1.30      1.01 o
   7   5   2        1.88        3.64      1.20 o
   0   6   2        2.77        3.92      0.68 o
   1   6   2        4.02        3.96      0.42 o
   2   6   2       43.13       41.87      0.87 o
   3   6   2       40.57       37.69      0.94 o
   4   6   2       22.68       20.63      1.01 o
   5   6   2       47.97       51.29      1.44 o
   6   6   2        0.37        0.57      0.86 o
   0   7   2        7.89        8.15      0.74 o
   1   7   2      168.46      165.79      1.59 o
   2   7   2       13.53       14.26      0.65 o
   3   7   2        7.49        5.30      0.81 o
   4   7   2       12.51       11.96      0.86 o
   5   7   2        6.24        2.99      1.00 o
   6   7   2        4.77        2.90      1.12 o
   0   8   2       42.03       44.25      1.13 o
   1   8   2       31.41       33.15      0.88 o
   2   8   2       18.98       20.66      0.82 o
   3   8   2        3.95        2.92      0.73 o
   4   8   2        2.27        1.74      0.88 o
   5   8   2        1.73        0.59      0.86 o
   0   9   2       31.27       34.74      1.14 o
   1   9   2        1.41        2.13      0.51 o
   2   9   2        0.91        0.80      0.69 o
   3   9   2        0.09       -0.45      0.59 o
   4   9   2        3.78        2.48      0.88 o
   0  10   2        0.21        0.27      0.66 o
   1  10   2        2.09        1.30      0.67 o
   2  10   2        0.35        0.51      0.79 o
   3  10   2        0.04        0.44      0.73 o
   0  11   2        1.38        3.08      1.63 o
   1  11   2        1.79        1.66      0.85 o
   2  11   2        0.79        1.06      0.97 o
   1   0   3      694.74      656.01      5.31 o
   2   0   3      521.67      498.03      4.87 o
   3   0   3      341.08      345.71      3.89 o
   4   0   3       27.32       30.46      1.58 o
   5   0   3      168.38      177.18      7.49 o
   6   0   3       17.06       19.91      2.41 o
   7   0   3       15.58       10.05      5.86 o
   0   1   3     2659.27     2339.04     27.03 o
   1   1   3     7783.03     8456.94     45.71 o
   2   1   3      157.08      147.74      1.59 o
   3   1   3      268.77      270.16      2.41 o
   4   1   3       46.53       49.33      1.36 o
   5   1   3      189.15      207.46      2.82 o
   6   1   3       12.57       13.86      1.84 o
   7   1   3       12.13        0.40      1.37 o
   0   2   3     3057.26     2902.58     20.72 o
   1   2   3     3919.62     3958.36     19.78 o
   2   2   3       15.70       15.76      0.67 o
   3   2   3      103.11      109.90      1.79 o
   4   2   3       93.80       95.59      1.69 o
   5   2   3       13.57       14.01      1.28 o
   6   2   3       29.48       35.71      1.94 o
   7   2   3        6.92        2.28      1.63 o
   0   3   3     1556.07     1472.28     15.60 o
   1   3   3      499.40      481.00      2.55 o
   2   3   3      145.71      145.44      1.24 o
   3   3   3       94.94       99.36      1.34 o
   4   3   3      194.67      199.93      2.30 o
   5   3   3       36.96       37.41      1.60 o
   6   3   3        0.06       -0.59      1.12 o
   7   3   3        0.74        0.64      1.35 o
   0   4   3       29.31       24.15      0.63 o
   1   4   3      444.83      428.00      2.28 o
   2   4   3       44.75       41.54      0.79 o
   3   4   3      111.86      105.79      1.36 o
   4   4   3       11.34       13.87      1.12 o
   5   4   3       14.36       16.02      1.17 o
   6   4   3        4.53        3.51      1.29 o
   7   4   3        6.36        4.72      1.46 o
   0   5   3        0.26        0.56      0.39 o
   1   5   3      108.15      116.58      1.07 o
   2   5   3       18.91       20.41      0.76 o
   3   5   3       21.53       24.13      0.85 o
   4   5   3       47.28       46.10      1.18 o
   5   5   3        3.26        3.99      0.97 o
   6   5   3        1.38        1.37      0.91 o
   7   5   3        0.13        0.55      0.98 o
   0   6   3       24.47       23.46      0.69 o
   1   6   3      184.80      185.86      1.44 o
   2   6   3       14.25       14.22      0.67 o
   3   6   3        1.88        2.63      0.58 o
   4   6   3        4.77        6.38      0.90 o
   5   6   3        9.90        8.61      1.06 o
   6   6   3        0.44        0.39      0.93 o
   0   7   3       70.30       73.60      1.31 o
   1   7   3       29.35       31.59      1.08 o
   2   7   3        4.80        4.47      0.54 o
   3   7   3        1.19        0.61      0.62 o
   4   7   3        1.85        0.82      0.72 o
   5   7   3        4.03        2.31      0.89 o
   6   7   3        0.92        0.84      1.06 o
   0   8   3        7.48        7.59      0.84 o
   1   8   3       62.90       67.60      1.12 o
   2   8   3        0.96        0.96      0.52 o
   3   8   3        4.02        2.46      0.63 o
   4   8   3        0.04        0.52      0.74 o
   5   8   3        0.78       -0.20      0.66 o
   0   9   3        3.60        1.79      0.70 o
   1   9   3        8.24        9.81      0.60 o
   2   9   3        4.89        5.78      0.61 o
   3   9   3        1.12        0.70      0.68 o
   4   9   3        0.46        0.82      1.00 o
   0  10   3        2.91        2.53      0.73 o
   1  10   3        8.27        6.70      0.87 o
   2  10   3        0.61        0.82      0.82 o
   3  10   3        1.03        0.64      0.85 o
   0  11   3        0.01       -0.17      1.04 o
   1  11   3        1.56        2.09      0.96 o
   0   0   4      174.98      169.65      2.20 o
   1   0   4       62.12       55.63      2.10 o
   2   0   4      746.81      749.90      6.83 o
   3   0   4       29.23       25.20      1.41 o
   4   0   4       84.62       90.74      2.32 o
   5   0   4        4.99        5.90      1.54 o
   6   0   4        5.19        3.31      1.94 o
   7   0   4       25.32       29.73     10.94 o
   0   1   4        8.11        8.66      0.42 o
   1   1   4     4974.76     5275.67     29.87 o
   2   1   4      655.43      673.62      4.38 o
   3   1   4      450.07      486.37      3.61 o
   4   1   4       78.15       73.33      1.54 o
   5   1   4       22.60       21.74      1.44 o
   6   1   4       13.47       15.65      1.79 o
   7   1   4        0.04        0.05      1.06 o
   0   2   4       16.28       15.39      0.56 o
   1   2   4      898.56      842.11      4.35 o
   2   2   4      255.38      251.61      1.97 o
   3   2   4       68.51       78.45      1.30 o
   4   2   4      151.56      148.30      1.97 o
   5   2   4       51.34       58.21      1.85 o
   6   2   4       11.91       14.24      2.35 o
   7   2   4        3.82        1.61      1.35 o
   0   3   4      786.28      762.99      5.44 o
   1   3   4     1042.06     1019.29      4.97 o
   2   3   4       81.98       77.53      1.67 o
   3   3   4       94.00       96.13      1.36 o
   4   3   4       39.09       38.31      1.26 o
   5   3   4       72.39       76.86      2.27 o
   6   3   4        1.34        0.86      1.17 o
   7   3   4        4.14        2.09      1.52 o
   0   4   4       14.15       14.77      0.63 o
   1   4   4      156.81      149.26      1.04 o
   2   4   4        9.46       10.66      0.67 o
   3   4   4       14.56       15.40      0.69 o
   4   4   4        2.78        3.71      0.84 o
   5   4   4       23.75       24.97      1.32 o
   6   4   4        4.94        1.70      1.11 o
   7   4   4        2.39        2.14      1.31 o
   0   5   4      168.00      173.05      1.63 o
   1   5   4      608.41      643.10      3.67 o
   2   5   4      255.91      268.08      2.03 o
   3   5   4       13.40       15.30      0.74 o
   4   5   4       24.12       22.92      1.00 o
   5   5   4       17.77       16.28      1.19 o
   6   5   4        4.33        3.72      1.16 o
   7   5   4        0.18        0.12      0.87 o
   0   6   4       56.41       63.61      0.95 o
   1   6   4      116.73      117.68      1.06 o
   2   6   4       58.59       58.52      0.82 o
   3   6   4       11.75       12.27      0.79 o
   4   6   4       72.67       74.33      1.45 o
   5   6   4        6.57        5.12      0.89 o
   6   6   4        6.73        3.61      1.18 o
   0   7   4       14.64       15.97      0.72 o
   1   7   4       18.47       16.68      0.53 o
   2   7   4       39.33       37.54      0.79 o
   3   7   4       12.58       12.76      0.80 o
   4   7   4        1.53        1.58      0.69 o
   5   7   4        0.63        0.73      0.76 o
   6   7   4        0.49        0.43      0.99 o
   0   8   4       42.73       48.05      1.08 o
   1   8   4       29.88       33.15      0.69 o
   2   8   4        4.17        3.75      0.53 o
   3   8   4        1.36        1.10      0.66 o
   4   8   4        3.56        2.89      0.89 o
   5   8   4        3.50        1.00      0.83 o
   0   9   4       18.18       21.13      1.02 o
   1   9   4       14.88       15.58      0.62 o
   2   9   4        5.64        5.25      0.80 o
   3   9   4        9.03        9.35      1.40 o
   4   9   4        0.81       -0.09      0.86 o
   0  10   4        1.29        2.24      1.39 o
   1  10   4        2.32        1.48      0.59 o
   2  10   4        0.46       -0.12      0.66 o
   3  10   4        1.54        0.83      0.82 o
   0  11   4        0.63        0.13      1.11 o
   1  11   4        0.30        0.43      0.80 o
   1   0   5     6107.86     6372.89     60.00 o
   2   0   5      146.73      134.54      2.08 o
   3   0   5      578.06      583.16      7.11 o
   4   0   5        6.60        8.11      1.79 o
   5   0   5        8.54        8.98      1.77 o
   6   0   5       10.17        9.81      2.20 o
   7   0   5        6.20       -0.38      1.76 o
   0   1   5      410.44      339.69      2.22 o
   1   1   5     1347.86     1232.59      7.64 o
   2   1   5      349.38      356.75      2.68 o
   3   1   5      815.00      835.38      5.90 o
   4   1   5       84.76       88.37      1.74 o
   5   1   5        3.08        3.23      1.02 o
   6   1   5       29.00       30.53      1.72 o
   7   1   5        8.42        0.95      1.45 o
   0   2   5     1135.02     1113.32      7.09 o
   1   2   5       43.27       40.72      0.65 o
   2   2   5      438.23      412.95      2.87 o
   3   2   5      157.15      154.99      1.81 o
   4   2   5        5.66        5.42      1.04 o
   5   2   5      180.71      193.59      2.67 o
   6   2   5        2.54        2.14      1.31 o
   7   2   5        0.02        0.54      1.31 o
   0   3   5      428.96      420.56      3.61 o
   1   3   5      296.89      279.06      1.59 o
   2   3   5      148.21      128.55      1.62 o
   3   3   5      290.03      297.67      2.44 o
   4   3   5       28.14       28.98      1.23 o
   5   3   5      178.32      187.77      2.73 o
   6   3   5        7.86        4.46      1.37 o
   7   3   5        0.20        1.33      1.26 o
   0   4   5        4.74        3.40      0.21 o
   1   4   5      752.45      742.36      4.29 o
   2   4   5      316.95      313.94      2.25 o
   3   4   5       18.02       21.63      0.79 o
   4   4   5       12.91       16.20      1.08 o
   5   4   5       23.32       23.48      1.42 o
   6   4   5        0.94        0.77      1.03 o
   7   4   5        7.41        3.85      1.63 o
   0   5   5       63.38       64.82      0.75 o
   1   5   5        1.25        1.21      0.16 o
   2   5   5      189.62      191.85      1.52 o
   3   5   5       30.76       33.66      0.91 o
   4   5   5       47.82       49.20      1.41 o
   5   5   5       14.99       18.13      1.17 o
   6   5   5       10.35        7.65      1.90 o
   7   5   5        1.55        3.45      1.33 o
   0   6   5        0.37        0.95      0.40 o
   1   6   5       43.81       41.08      0.73 o
   2   6   5       63.23       64.46      0.88 o
   3   6   5        3.38        3.32      0.63 o
   4   6   5        7.53        6.37      0.89 o
   5   6   5        3.04        2.82      0.98 o
   6   6   5        3.28        2.22      1.10 o
   0   7   5        1.02        0.64      0.37 o
   1   7   5       34.08       35.44      0.66 o
   2   7   5       31.56       34.73      0.94 o
   3   7   5       24.43       25.86      0.81 o
   4   7   5        1.52        0.78      0.65 o
   5   7   5        4.87        2.39      1.06 o
   6   7   5        3.24        0.64      1.01 o
   0   8   5       47.54       48.46      1.26 o
   1   8   5       59.93       58.31      1.27 o
   2   8   5        1.00        0.94      0.38 o
   3   8   5       11.98       12.32      1.20 o
   4   8   5        0.46        0.26      0.61 o
   5   8   5        3.91        3.01      1.23 o
   0   9   5       25.39       27.55      1.13 o
   1   9   5        9.92        9.77      0.88 o
   2   9   5        2.42        1.68      0.74 o
   3   9   5        0.58        2.51      1.15 o
   4   9   5        0.18        0.07      0.98 o
   0  10   5        0.75        1.98      1.24 o
   1  10   5        1.03        1.03      0.84 o
   2  10   5        1.63        3.31      1.25 o
   3  10   5        0.39        0.90      0.84 o
   0  11   5        0.12        1.73      1.17 o
   1  11   5        0.31        2.28      0.92 o
   0   0   6      892.06      851.98      7.19 o
   1   0   6     1815.12     1819.06     16.10 o
   2   0   6       18.16       19.94      1.23 o
   3   0   6       13.24       15.49      1.26 o
   4   0   6      208.30      199.97      3.40 o
   5   0   6        0.37        0.60      1.33 o
   6   0   6        0.00        0.51      1.57 o
   7   0   6        4.05       -0.11      1.88 o
   0   1   6       77.34       68.38      0.85 o
   1   1   6     2343.20     2343.94     13.41 o
   2   1   6      360.57      361.48      2.67 o
   3   1   6       48.91       49.20      1.06 o
   4   1   6       11.69       11.34      1.01 o
   5   1   6        1.15        0.72      1.09 o
   6   1   6        4.48        3.15      1.27 o
   7   1   6        8.69        0.82      1.38 o
   0   2   6     1172.87     1093.44      7.57 o
   1   2   6      441.91      417.04      2.70 o
   2   2   6       81.27       73.87      1.08 o
   3   2   6       40.91       39.21      0.97 o
   4   2   6      251.75      253.61      2.68 o
   5   2   6       66.85       68.64      1.77 o
   6   2   6        9.31        3.96      1.30 o
   7   2   6        3.12        1.33      1.45 o
   0   3   6      315.29      296.27      4.65 o
   1   3   6      897.73      892.96      4.73 o
   2   3   6      190.72      190.35      1.75 o
   3   3   6       16.40       18.53      0.99 o
   4   3   6        3.18        2.95      0.82 o
   5   3   6       38.73       41.19      1.88 o
   6   3   6        4.51        1.67      1.20 o
   7   3   6        0.13        1.17      1.34 o
   0   4   6      153.73      145.57      1.90 o
   1   4   6       28.93       32.78      0.71 o
   2   4   6      206.61      197.95      1.50 o
   3   4   6       14.61       17.71      0.79 o
   4   4   6       30.37       33.86      1.23 o
   5   4   6        9.98       11.01      1.11 o
   6   4   6        0.58        0.98      1.13 o
   7   4   6        2.84        1.43      1.32 o
   0   5   6       17.44       16.66      1.20 o
   1   5   6        0.24        0.57      0.41 o
   2   5   6       32.33       34.01      0.62 o
   3   5   6        0.04        0.04      0.40 o
   4   5   6        1.87        3.05      0.82 o
   5   5   6        2.21        1.80      0.80 o
   6   5   6        1.69        0.42      0.92 o
   0   6   6      143.00      146.92      2.92 o
   1   6   6       45.33       45.89      0.82 o
   2   6   6      121.01      119.28      1.99 o
   3   6   6       12.08       14.15      0.69 o
   4   6   6       14.42       16.66      0.91 o
   5   6   6        0.86        0.72      0.88 o
   6   6   6        5.65        2.62      1.13 o
   0   7   6       54.64       55.51      0.99 o
   1   7   6       20.26       21.45      0.67 o
   2   7   6      140.35      138.52      2.14 o
   3   7   6        3.50        3.59      0.55 o
   4   7   6       10.21       10.11      1.20 o
   5   7   6        2.89        1.15      0.90 o
   6   7   6        0.31        0.21      0.93 o
   0   8   6       51.61       56.72      2.71 o
   1   8   6        3.45        3.20      0.61 o
   2   8   6        9.56       11.86      1.02 o
   3   8   6        0.41        0.06      0.51 o
   4   8   6        9.66        8.57      1.38 o
   5   8   6        1.16        1.36      1.09 o
   0   9   6        0.74       -0.14      0.80 o
   1   9   6        0.26        0.30      0.45 o
   2   9   6        1.31        1.03      0.64 o
   3   9   6        0.47        0.68      1.01 o
   4   9   6        0.04        1.38      1.01 o
   0  10   6        1.03        2.36      1.30 o
   1  10   6        0.22        0.74      0.80 o
   2  10   6        0.97        1.51      1.29 o
   3  10   6        2.83        4.64      1.36 o
   0  11   6        0.11        0.71      1.32 o
   1  11   6        1.38        2.85      1.09 o
   1   0   7       10.26       10.06      0.76 o
   2   0   7     1135.06     1173.25     11.14 o
   3   0   7       10.10       10.64      1.18 o
   4   0   7       93.63       96.47      2.89 o
   5   0   7       26.54       28.65      2.07 o
   6   0   7        0.07        0.32      1.51 o
   7   0   7        2.83        0.78      2.00 o
   0   1   7       58.38       59.46      0.81 o
   1   1   7      282.40      283.44      2.03 o
   2   1   7      599.58      604.20      4.06 o
   3   1   7       23.54       25.14      0.95 o
   4   1   7       35.98       38.90      1.34 o
   5   1   7        7.11        8.88      1.23 o
   6   1   7        2.06        1.72      1.40 o
   7   1   7       11.64       -0.02      1.18 o
   0   2   7      620.33      566.65      3.52 o
   1   2   7      353.14      323.64      2.30 o
   2   2   7       79.69       78.77      1.13 o
   3   2   7        3.07        2.52      0.67 o
   4   2   7      102.44      102.66      1.75 o
   5   2   7       41.49       44.39      1.61 o
   6   2   7        8.09        2.25      1.25 o
   7   2   7        4.23        2.82      1.46 o
   0   3   7     1264.31     1319.30      7.91 o
   1   3   7       27.36       26.09      0.55 o
   2   3   7      475.83      468.94      3.22 o
   3   3   7      183.58      183.29      1.92 o
   4   3   7       25.90       25.98      1.12 o
   5   3   7        9.78       13.01      1.10 o
   6   3   7        8.57        2.50      1.18 o
   7   3   7        0.20        1.15      1.22 o
   0   4   7      954.02     1014.05      8.95 o
   1   4   7      127.75      136.54      1.45 o
   2   4   7      130.40      122.51      1.16 o
   3   4   7      209.30      207.82      1.91 o
   4   4   7      186.08      201.02      2.60 o
   5   4   7       19.02       22.98      1.27 o
   6   4   7        4.03        3.13      1.12 o
   7   4   7        2.26        1.87      1.41 o
   0   5   7      338.94      349.05      3.88 o
   1   5   7      190.39      185.91      1.64 o
   2   5   7       23.54       27.56      0.49 o
   3   5   7       66.39       67.75      1.16 o
   4   5   7       23.75       27.91      1.11 o
   5   5   7        2.64        1.69      0.83 o
   6   5   7       13.61       12.37      2.74 o
   0   6   7      125.01      127.66      2.42 o
   1   6   7       18.16       19.38      0.75 o
   2   6   7       25.02       24.39      0.95 o
   3   6   7        9.68        9.78      0.66 o
   4   6   7        4.75        4.09      0.78 o
   5   6   7        1.39        0.37      0.74 o
   6   6   7        0.16        0.29      0.84 o
   0   7   7       17.85       20.20      1.69 o
   1   7   7       11.72       13.79      1.13 o
   2   7   7      100.50      104.37      1.79 o
   3   7   7        2.50        3.00      0.47 o
   4   7   7        5.02        4.14      0.68 o
   5   7   7        3.38        1.34      0.99 o
   0   8   7        0.21        1.22      1.21 o
   1   8   7        1.22        0.61      0.39 o
   2   8   7       14.19       16.79      1.28 o
   3   8   7        1.61        1.64      0.85 o
   4   8   7        5.76        4.22      1.03 o
   5   8   7        0.03        0.78      1.07 o
   0   9   7        0.03        0.84      0.92 o
   1   9   7        9.36       10.34      1.75 o
   2   9   7        0.05        0.35      0.62 o
   3   9   7        0.84        0.95      1.00 o
   4   9   7        0.70        1.68      1.10 o
   0  10   7        0.10        1.36      1.05 o
   1  10   7        1.97        0.29      0.94 o
   2  10   7        0.51       -1.11      1.11 o
   3  10   7        0.76        1.00      1.44 o
   0  11   7        0.36        2.21      1.88 o
   0   0   8       45.77       43.09      0.93 o
   1   0   8     1132.08     1170.62     10.54 o
   2   0   8      328.85      366.55      6.40 o
   3   0   8       17.99       22.91      1.25 o
   4   0   8       14.62       12.51      1.39 o
   5   0   8       73.65       72.48      3.19 o
   6   0   8        0.00        0.20      1.39 o
   7   0   8        0.00        0.10      1.53 o
   0   1   8        0.02        0.61      0.35 o
   1   1   8      182.92      181.64      1.36 o
   2   1   8     1505.90     1487.23      9.95 o
   3   1   8      125.17      132.07      1.64 o
   4   1   8       16.95       18.98      1.41 o
   5   1   8       21.77       21.31      1.33 o
   6   1   8       10.11       11.47      3.40 o
   7   1   8        3.93        1.99      1.55 o
   0   2   8      346.39      333.12      2.42 o
   1   2   8      309.80      303.10      1.76 o
   2   2   8      172.50      170.20      1.61 o
   3   2   8       89.52       93.72      1.45 o
   4   2   8      196.20      197.02      2.43 o
   5   2   8        2.09        1.71      1.05 o
   6   2   8        0.37        0.28      1.29 o
   7   2   8        0.64        1.07      1.46 o
   0   3   8      735.27      752.80      5.26 o
   1   3   8      152.42      151.20      1.18 o
   2   3   8       25.45       27.13      0.67 o
   3   3   8       38.56       39.61      1.05 o
   4   3   8       29.92       31.30      1.21 o
   5   3   8        8.63        6.71      1.19 o
   6   3   8       18.11       17.04      4.52 o
   7   3   8        0.14        0.46      1.32 o
   0   4   8        0.21        0.36      0.43 o
   1   4   8       68.23       79.09      1.14 o
   2   4   8       43.04       46.94      0.82 o
   3   4   8       45.79       44.71      0.94 o
   4   4   8      269.17      274.54      3.10 o
   5   4   8       15.23       15.57      1.25 o
   6   4   8        3.42        1.50      1.06 o
   7   4   8        0.15        0.71      1.24 o
   0   5   8        1.05        1.71      0.48 o
   1   5   8        3.23        2.82      0.48 o
   2   5   8      118.05      108.46      1.34 o
   3   5   8       75.62       79.87      1.12 o
   4   5   8       67.99       71.97      1.36 o
   5   5   8        3.89        3.09      1.04 o
   6   5   8        1.09        0.78      0.98 o
   0   6   8        0.28        0.44      0.75 o
   1   6   8       79.99       79.61      1.17 o
   2   6   8       27.32       27.89      1.09 o
   3   6   8       24.93       24.20      0.76 o
   4   6   8        9.64       10.25      0.79 o
   5   6   8        0.15        0.40      0.73 o
   6   6   8        1.15        0.27      0.91 o
   0   7   8        2.80        1.91      0.80 o
   1   7   8       44.49       46.61      1.10 o
   2   7   8       70.55       79.26      1.74 o
   3   7   8        0.01        0.11      0.25 o
   4   7   8        4.09        3.41      0.82 o
   5   7   8        7.98        8.08      1.54 o
   0   8   8       13.37       14.71      1.54 o
   1   8   8       11.16        9.37      0.38 o
   2   8   8        0.05        0.31      0.69 o
   3   8   8        1.77        1.01      1.00 o
   4   8   8        0.98        0.23      1.08 o
   5   8   8        1.21        1.32      1.23 o
   0   9   8        0.00       -0.49      1.13 o
   1   9   8        5.84        4.23      1.41 o
   2   9   8        6.03        3.22      1.05 o
   3   9   8        0.79        1.29      1.05 o
   4   9   8        1.30        3.24      1.52 o
   0  10   8        1.19        0.13      1.12 o
   1  10   8        4.47        4.40      1.19 o
   2  10   8        3.52        3.73      1.38 o
   3  10   8        0.63       -0.91      1.15 o
   1   0   9       79.87       80.91      1.22 o
   2   0   9       36.39       35.01      1.55 o
   3   0   9       43.32       49.47      1.80 o
   4   0   9        3.35        3.27      1.29 o
   5   0   9        9.73        5.28      1.69 o
   6   0   9        0.01       -0.06      1.45 o
   7   0   9        0.63       -0.20      1.76 o
   0   1   9       85.11       74.57      0.92 o
   1   1   9       60.89       67.45      0.74 o
   2   1   9       63.12       68.22      1.56 o
   3   1   9        0.49        0.54      0.66 o
   4   1   9        2.62        2.98      0.85 o
   5   1   9        4.31        3.59      1.05 o
   6   1   9        5.52        1.54      1.29 o
   7   1   9        0.64        0.20      1.29 o
   0   2   9       13.19       16.42      0.42 o
   1   2   9      664.40      670.60      3.55 o
   2   2   9      703.05      727.09      4.95 o
   3   2   9       32.30       36.68      1.14 o
   4   2   9        5.97        7.29      0.88 o
   5   2   9       14.95       15.54      1.32 o
   6   2   9        2.76        1.20      1.12 o
   7   2   9        7.67        1.42      1.60 o
   0   3   9       21.25       21.20      0.87 o
   1   3   9       46.75       47.29      0.71 o
   2   3   9      289.51      283.90      2.48 o
   3   3   9       65.81       68.90      1.25 o
   4   3   9      105.45      101.28      1.85 o
   5   3   9        0.91        1.53      0.99 o
   6   3   9        3.31        2.05      1.11 o
   7   3   9        0.08        0.23      1.11 o
   0   4   9      135.62      124.58      1.54 o
   1   4   9      148.70      153.18      1.63 o
   2   4   9       90.53       84.88      1.23 o
   3   4   9       80.02       76.87      1.29 o
   4   4   9       99.30      100.98      1.81 o
   5   4   9        0.55        0.94      0.91 o
   6   4   9        5.00        2.72      1.28 o
   7   4   9        2.67        2.03      1.30 o
   0   5   9      115.10      110.19      1.64 o
   1   5   9       18.28       16.70      0.55 o
   2   5   9      239.79      257.64      2.44 o
   3   5   9       23.96       25.51      0.95 o
   4   5   9       20.26       19.56      1.06 o
   5   5   9        0.96        0.96      0.80 o
   6   5   9        0.68       -0.24      0.85 o
   0   6   9        1.36        1.30      0.54 o
   1   6   9        4.47        2.88      0.60 o
   2   6   9       67.60       74.33      1.52 o
   3   6   9      187.66      196.18      2.09 o
   4   6   9       34.29       40.12      1.17 o
   5   6   9        0.36        0.38      0.75 o
   6   6   9        1.71        0.57      0.91 o
   0   7   9        1.88        1.57      1.00 o
   1   7   9       25.54       27.86      1.30 o
   2   7   9        2.42        2.05      0.77 o
   3   7   9       25.09       29.19      1.13 o
   4   7   9        5.60        3.67      0.83 o
   5   7   9        2.62        1.53      1.29 o
   0   8   9        0.18        0.08      0.93 o
   1   8   9        1.01        0.89      0.79 o
   2   8   9        0.82        0.46      0.71 o
   3   8   9        1.26        1.67      1.25 o
   4   8   9        2.93        1.96      1.10 o
   5   8   9        0.14        1.33      1.37 o
   0   9   9        3.96        1.87      1.06 o
   1   9   9        4.33        2.31      1.25 o
   2   9   9        0.69        1.97      1.25 o
   3   9   9        0.08        0.52      1.05 o
   4   9   9        0.46        0.72      1.35 o
   0  10   9        0.76       -0.79      1.57 o
   1  10   9        3.28        3.85      1.35 o
   2  10   9        1.49        0.92      1.05 o
   0   0  10       54.51       54.73      1.15 o
   1   0  10        0.05        0.41      0.47 o
   2   0  10       27.81       28.58      1.17 o
   3   0  10        0.68        1.58      1.37 o
   4   0  10        0.72        0.67      1.41 o
   5   0  10       44.68       44.28      2.13 o
   6   0  10        3.07        0.97      1.54 o
   7   0  10        3.57       -0.26      1.81 o
   0   1  10      219.97      218.24      1.85 o
   1   1  10       94.11       90.04      0.90 o
   2   1  10      421.95      432.24      3.27 o
   3   1  10        6.35        5.49      0.89 o
   4   1  10       12.09       15.21      1.13 o
   5   1  10       19.44       19.47      1.39 o
   6   1  10        2.97        1.40      1.19 o
   7   1  10        1.72        0.21      1.25 o
   0   2  10      567.66      556.39      3.87 o
   1   2  10      575.63      607.41      3.42 o
   2   2  10      107.74      107.46      1.37 o
   3   2  10       65.67       64.00      1.31 o
   4   2  10       88.58       88.25      1.65 o
   5   2  10        0.39        0.36      0.85 o
   6   2  10        8.41        2.24      1.24 o
   7   2  10        2.71        1.06      1.33 o
   0   3  10      218.43      209.14      2.37 o
   1   3  10      104.37      106.53      1.27 o
   2   3  10      216.69      217.70      2.21 o
   3   3  10      111.21      111.27      1.78 o
   4   3  10       54.04       57.49      1.49 o
   5   3  10       25.53       26.74      1.37 o
   6   3  10        2.36        1.35      1.16 o
   7   3  10        1.54       -0.24      1.15 o
   0   4  10       13.92       15.62      1.90 o
   1   4  10       12.35       13.15      0.59 o
   2   4  10       13.32       13.06      0.49 o
   3   4  10       52.94       51.96      1.00 o
   4   4  10       14.12       16.69      1.18 o
   5   4  10        4.76        2.74      1.19 o
   6   4  10        1.15        0.10      0.95 o
   0   5  10        0.56        1.80      1.47 o
   1   5  10        2.04        1.85      0.38 o
   2   5  10       41.40       42.62      1.09 o
   3   5  10      196.05      207.15      2.20 o
   4   5  10        9.63       11.66      0.84 o
   5   5  10        2.06        0.97      0.85 o
   6   5  10        3.03        2.83      1.09 o
   0   6  10       21.63       21.83      1.69 o
   1   6  10        4.04        2.86      0.53 o
   2   6  10        9.08       13.09      0.80 o
   3   6  10       77.19       81.96      1.67 o
   4   6  10        5.31        4.20      0.67 o
   5   6  10        0.84        0.91      0.78 o
   6   6  10        0.49       -0.19      1.05 o
   0   7  10        7.75        9.87      1.82 o
   1   7  10       11.40       12.79      1.33 o
   2   7  10       23.70       29.14      1.37 o
   3   7  10        5.49        3.55      0.99 o
   4   7  10        2.20        1.73      1.08 o
   5   7  10        8.28        8.16      1.81 o
   0   8  10        1.60        0.92      1.01 o
   1   8  10       13.85       13.70      2.35 o
   2   8  10        1.55        1.57      0.63 o
   3   8  10        3.32        1.75      1.10 o
   4   8  10        1.46        1.39      1.02 o
   0   9  10        0.09       -1.19      2.19 o
   1   9  10        2.05        3.08      1.26 o
   2   9  10        4.89        2.73      1.34 o
   3   9  10        0.74       -0.81      1.27 o
   0  10  10        0.00        2.93      1.82 o
   1  10  10        0.86       -0.23      1.22 o
   2  10  10        0.95       -0.11      0.68 o
   1   0  11       15.32       15.92      1.82 o
   2   0  11       33.05       38.66      1.39 o
   3   0  11       24.00       22.84      4.28 o
   4   0  11        9.74       12.16      1.42 o
   5   0  11        0.13        0.74      1.77 o
   6   0  11        0.33        0.16      1.43 o
   7   0  11        6.33        1.87      2.47 o
   0   1  11      275.13      262.31      2.19 o
   1   1  11      109.69      106.93      1.07 o
   2   1  11        6.32        7.55      0.63 o
   3   1  11       60.36       59.28      1.39 o
   4   1  11       14.94       15.08      1.54 o
   5   1  11       14.28       14.79      1.29 o
   6   1  11        0.36        0.20      0.95 o
   7   1  11        0.54        0.23      1.32 o
   0   2  11      125.48      122.20      1.26 o
   1   2  11      126.24      134.70      1.20 o
   2   2  11       20.13       19.65      0.72 o
   3   2  11       53.52       52.14      1.44 o
   4   2  11       24.25       27.78      1.48 o
   5   2  11        3.17        3.42      1.03 o
   6   2  11        0.33        0.12      0.94 o
   7   2  11        0.27        0.27      1.18 o
   0   3  11       38.13       33.85      1.21 o
   1   3  11      194.01      194.24      1.53 o
   2   3  11       23.20       24.73      0.51 o
   3   3  11       82.97       83.58      1.46 o
   4   3  11       40.55       40.93      1.34 o
   5   3  11        3.43        2.05      1.03 o
   6   3  11        6.35        3.34      1.39 o
   7   3  11        0.77       -0.36      2.11 o
   0   4  11       43.74       49.41      0.98 o
   1   4  11       83.17       82.86      1.28 o
   2   4  11       14.67       15.94      0.57 o
   3   4  11      190.22      191.11      2.12 o
   4   4  11       27.44       32.39      1.51 o
   5   4  11        3.60        1.27      0.99 o
   6   4  11        6.96        4.68      1.89 o
   0   5  11       15.24       21.42      3.05 o
   1   5  11       19.76       18.87      0.59 o
   2   5  11      139.32      139.95      1.98 o
   3   5  11       80.72       87.33      1.34 o
   4   5  11       10.41       12.69      0.98 o
   5   5  11        8.52        6.54      1.80 o
   6   5  11        0.22       -0.32      0.85 o
   0   6  11        9.18        7.30      1.75 o
   1   6  11       15.07       17.36      0.82 o
   2   6  11       31.50       34.14      1.24 o
   3   6  11       29.79       28.60      1.51 o
   4   6  11       17.90       20.55      1.53 o
   5   6  11        3.11        2.24      1.08 o
   0   7  11        0.50        0.16      0.65 o
   1   7  11        0.25        1.27      0.68 o
   2   7  11        2.50        3.70      0.70 o
   3   7  11       27.08       29.89      1.39 o
   4   7  11        2.25        1.03      1.02 o
   5   7  11        0.89        0.90      1.17 o
   0   8  11       12.08       10.44      3.24 o
   1   8  11        1.10        0.36      0.88 o
   2   8  11        0.48        0.03      0.50 o
   3   8  11        0.43        0.52      0.88 o
   4   8  11        3.57        2.55      1.03 o
   0   9  11        0.64        3.45      5.30 o
   1   9  11        2.37        1.35      0.95 o
   2   9  11        4.47        1.08      1.04 o
   3   9  11        1.59       -0.01      1.03 o
   0  10  11        1.44        3.40      1.96 o
   1  10  11        0.37        0.82      1.45 o
   2  10  11        1.40        1.70      2.83 o
   0   0  12       96.84       91.78      1.84 o
   1   0  12        0.45        0.06      0.54 o
   2   0  12      385.43      378.16      4.87 o
   3   0  12        7.11        6.77      1.17 o
   4   0  12       35.12       33.52      2.80 o
   5   0  12        1.74        1.37      1.43 o
   6   0  12        3.92        1.82      1.58 o
   7   0  12        1.56       -0.39      1.74 o
   0   1  12      341.38      332.38      2.77 o
   1   1  12      152.09      163.81      1.40 o
   2   1  12      180.97      196.62      1.64 o
   3   1  12       14.01       17.56      1.13 o
   4   1  12       32.06       29.04      1.55 o
   5   1  12        4.63        2.91      1.14 o
   6   1  12        4.69        0.66      1.20 o
   7   1  12        0.58        1.05      1.66 o
   0   2  12       93.63       87.90      1.23 o
   1   2  12       30.86       31.88      0.72 o
   2   2  12       37.23       37.83      0.73 o
   3   2  12        4.55        5.64      0.84 o
   4   2  12       25.96       27.95      1.33 o
   5   2  12        4.65        5.58      1.31 o
   6   2  12        0.52        0.86      1.23 o
   7   2  12        0.24        0.94      1.39 o
   0   3  12       25.03       27.47      1.16 o
   1   3  12       14.55       14.99      0.48 o
   2   3  12       12.06       11.22      0.59 o
   3   3  12      141.39      141.82      2.25 o
   4   3  12       20.35       22.15      1.37 o
   5   3  12        9.76        6.66      1.55 o
   6   3  12        2.85        2.08      1.28 o
   0   4  12       52.48       54.29      1.11 o
   1   4  12       87.76       90.22      1.28 o
   2   4  12       17.76       16.52      0.64 o
   3   4  12      444.99      456.03      5.74 o
   4   4  12        4.42        5.44      0.99 o
   5   4  12        0.86        0.69      0.95 o
   6   4  12        1.26        1.62      1.12 o
   0   5  12        8.23       11.14      2.09 o
   1   5  12        4.68        4.93      0.54 o
   2   5  12       33.60       32.63      1.13 o
   3   5  12      164.60      177.37      1.87 o
   4   5  12       19.43       20.16      1.04 o
   5   5  12        1.35        0.96      0.73 o
   6   5  12        1.62        1.24      1.18 o
   0   6  12       18.10       19.54      2.08 o
   1   6  12       59.38       56.01      1.69 o
   2   6  12        8.21       10.82      0.89 o
   3   6  12       29.49       31.96      1.36 o
   4   6  12        1.41        0.40      0.90 o
   5   6  12        1.16        1.42      1.33 o
   0   7  12        0.25       -1.12      2.28 o
   1   7  12       15.26       18.73      1.79 o
   2   7  12        6.00        5.80      1.23 o
   3   7  12       11.14        6.11      1.85 o
   4   7  12        3.47        1.70      1.02 o
   5   7  12        0.70        1.71      1.55 o
   0   8  12        3.55        0.13      1.73 o
   1   8  12        9.08        0.92      1.39 o
   2   8  12        1.36        0.99      0.93 o
   3   8  12        0.59       -0.36      0.85 o
   4   8  12        0.05       -0.36      0.90 o
   0   9  12        0.34        2.95      2.96 o
   1   9  12        1.84        0.34      1.46 o
   2   9  12        2.28        0.34      1.46 o
   3   9  12        0.40       -0.23      1.10 o
   0  10  12        0.48       -0.49      2.00 o
   1  10  12        0.87        2.41      1.89 o
   1   0  13      268.96      274.55      3.09 o
   2   0  13       79.75       83.13      1.56 o
   3   0  13       99.21       93.92      2.17 o
   4   0  13        0.18        0.74      1.32 o
   5   0  13        1.32        0.29      1.44 o
   6   0  13        1.29       -0.07      2.23 o
   7   0  13        0.08        0.18      1.87 o
   0   1  13       36.80       32.37      0.79 o
   1   1  13       46.27       46.89      0.82 o
   2   1  13      111.18      123.66      1.29 o
   3   1  13       57.66       63.21      1.33 o
   4   1  13        7.42        6.03      1.18 o
   5   1  13       17.76       18.01      1.50 o
   6   1  13        1.79        0.68      1.20 o
   0   2  13       35.58       37.04      0.85 o
   1   2  13       86.51       88.66      1.08 o
   2   2  13       10.01        8.91      0.63 o
   3   2  13      217.59      224.30      2.80 o
   4   2  13       49.25       49.42      1.59 o
   5   2  13        1.68        2.24      1.20 o
   6   2  13        2.34        0.78      1.17 o
   0   3  13        4.28        4.33      0.93 o
   1   3  13       41.31       40.37      0.72 o
   2   3  13      118.05      115.94      1.36 o
   3   3  13       18.67       22.29      1.54 o
   4   3  13       38.93       42.71      1.73 o
   5   3  13        7.46       10.10      2.09 o
   6   3  13        4.09        2.93      1.23 o
   0   4  13        3.10        3.34      0.75 o
   1   4  13       34.72       34.62      0.80 o
   2   4  13       23.12       24.46      0.73 o
   3   4  13       63.59       65.15      1.46 o
   4   4  13        5.79        7.76      1.05 o
   5   4  13        0.10        0.29      0.94 o
   6   4  13        0.61        0.62      1.23 o
   0   5  13       18.17       16.97      1.92 o
   1   5  13       24.18       24.71      0.94 o
   2   5  13        2.37        2.06      0.69 o
   3   5  13        7.22        6.81      0.67 o
   4   5  13       17.39       18.66      2.33 o
   5   5  13        1.78        1.46      1.10 o
   6   5  13        4.05        1.72      1.22 o
   0   6  13       42.24       44.44      3.19 o
   1   6  13       13.19       11.04      0.99 o
   2   6  13        8.89       11.27      0.86 o
   3   6  13        1.48        1.44      1.00 o
   4   6  13       15.71       13.68      3.02 o
   5   6  13        0.20        0.47      1.41 o
   0   7  13        3.00        1.42      2.51 o
   1   7  13        0.58        1.49      0.59 o
   2   7  13        1.03        0.31      0.67 o
   3   7  13        1.52        0.74      0.81 o
   4   7  13        1.82        0.70      1.09 o
   0   8  13        1.03        0.34      1.87 o
   1   8  13        8.33       -0.06      1.25 o
   2   8  13        9.61        1.82      1.37 o
   3   8  13        0.18       -0.69      1.31 o
   4   8  13        0.02        0.19      0.91 o
   0   9  13        0.19        0.56      2.17 o
   1   9  13        0.07        1.13      1.51 o
   2   9  13        6.99        2.09      1.78 o
   3   9  13        0.46        4.19      2.60 o
   0   0  14      108.71      110.61      2.20 o
   1   0  14      266.50      271.71      3.00 o
   2   0  14       11.91       12.96      1.21 o
   3   0  14        2.39        1.01      0.91 o
   4   0  14       14.21       12.50      1.69 o
   5   0  14        1.24        0.35      1.49 o
   6   0  14        0.69        0.67      2.35 o
   0   1  14       56.77       57.29      0.98 o
   1   1  14       70.27       72.32      0.98 o
   2   1  14        3.53        4.11      0.53 o
   3   1  14       23.14       24.18      0.93 o
   4   1  14        9.07        9.58      1.26 o
   5   1  14       32.92       34.71      1.75 o
   6   1  14        2.48        0.15      1.08 o
   0   2  14       23.89       24.51      1.94 o
   1   2  14       37.03       37.69      0.85 o
   2   2  14       73.64       76.29      1.00 o
   3   2  14       88.57       89.57      1.46 o
   4   2  14       16.32       17.84      1.29 o
   5   2  14        0.56       -0.10      1.07 o
   6   2  14        1.35        0.75      1.29 o
   0   3  14        0.57        0.73      0.66 o
   1   3  14       44.02       41.52      0.89 o
   2   3  14      255.35      256.15      2.33 o
   3   3  14       43.67       46.00      1.10 o
   4   3  14       21.29       22.36      1.23 o
   5   3  14        1.00        1.59      1.20 o
   6   3  14        1.77        1.96      1.41 o
   0   4  14        0.38       -0.05      0.84 o
   1   4  14        3.89        5.02      0.40 o
   2   4  14       20.53       18.99      0.75 o
   3   4  14       11.78       13.64      0.88 o
   4   4  14       10.84       12.13      2.03 o
   5   4  14        4.56        6.67      1.78 o
   6   4  14        0.32       -0.15      1.27 o
   0   5  14       67.36       72.11      2.94 o
   1   5  14        4.14        4.54      0.48 o
   2   5  14        0.06        0.25      0.53 o
   3   5  14        8.98       10.60      1.13 o
   4   5  14        8.98        4.18      1.19 o
   5   5  14        1.50        1.10      1.03 o
   0   6  14        8.88        7.04      2.35 o
   1   6  14        3.19        2.35      0.79 o
   2   6  14        8.70        8.04      1.39 o
   3   6  14        4.14        1.40      0.92 o
   4   6  14        1.92        1.66      1.20 o
   5   6  14        0.53        0.64      1.37 o
   0   7  14       20.63       14.28     11.19 o
   1   7  14        1.08        0.83      0.40 o
   2   7  14        4.97        3.19      0.93 o
   3   7  14        9.68        7.15      1.80 o
   4   7  14        0.33        0.53      1.19 o
   0   8  14        0.52       -0.40      2.22 o
   1   8  14        1.78        0.21      1.26 o
   2   8  14        4.24        2.05      1.42 o
   3   8  14        3.95        1.67      1.66 o
   0   9  14        0.26        0.17      2.03 o
   1   9  14        0.81       -0.08      1.32 o
   2   9  14        0.29       -0.44      1.45 o
   1   0  15        1.19        1.24      0.78 o
   2   0  15        7.09        7.69      0.86 o
   3   0  15       10.73        8.13      1.40 o
   4   0  15      107.39      111.19      3.01 o
   5   0  15        1.08        1.73      1.65 o
   6   0  15        0.10        0.83      1.62 o
   0   1  15        5.81        3.58      0.92 o
   1   1  15       99.95      101.96      1.22 o
   2   1  15       11.23       13.33      0.63 o
   3   1  15        2.50        2.14      0.70 o
   4   1  15       11.40        8.48      1.05 o
   5   1  15       30.17       32.94      1.76 o
   6   1  15        0.23        0.11      1.22 o
   0   2  15       17.41       17.96      1.01 o
   1   2  15        4.30        4.04      0.54 o
   2   2  15       68.88       72.19      0.97 o
   3   2  15        0.29        0.18      0.41 o
   4   2  15       14.11       13.38      1.21 o
   5   2  15        3.52        2.37      1.26 o
   6   2  15        2.68        0.19      1.22 o
   0   3  15        8.07       10.82      0.95 o
   1   3  15       33.19       34.15      0.71 o
   2   3  15      185.10      193.30      1.88 o
   3   3  15       20.43       24.37      0.81 o
   4   3  15       20.51       22.89      2.24 o
   5   3  15        1.02       -0.18      0.93 o
   6   3  15        0.05        0.64      1.43 o
   0   4  15       34.74       33.73      1.52 o
   1   4  15        6.24        6.27      0.40 o
   2   4  15       63.41       65.87      1.07 o
   3   4  15       33.47       31.87      1.04 o
   4   4  15        9.73        9.83      1.29 o
   5   4  15        0.72        0.02      0.84 o
   6   4  15        2.53        4.93      1.55 o
   0   5  15        0.20        0.60      1.45 o
   1   5  15        0.72        1.52      0.42 o
   2   5  15       54.53       59.08      1.45 o
   3   5  15       12.97        6.88      2.65 o
   4   5  15        5.10        4.26      0.98 o
   5   5  15        2.06        3.72      1.62 o
   0   6  15       12.06        4.37      4.60 o
   1   6  15        0.27        0.22      0.30 o
   2   6  15        2.01        0.42      0.77 o
   3   6  15        4.52        0.99      0.82 o
   4   6  15       10.23        5.89      2.06 o
   5   6  15        0.01        1.57      1.29 o
   0   7  15        6.11        0.32      1.90 o
   1   7  15        0.66        0.51      1.40 o
   2   7  15        6.10        1.13      1.32 o
   3   7  15        0.19        0.69      0.89 o
   4   7  15        0.89        0.97      1.17 o
   0   8  15        0.61        0.21      2.21 o
   1   8  15        0.39        0.33      1.26 o
   2   8  15        0.40        1.05      1.63 o
   3   8  15        3.96        1.13      1.95 o
   0   9  15        0.69        0.34      2.81 o
   1   9  15        0.63       -0.57      1.70 o
   0   0  16       12.92       13.56      1.03 o
   1   0  16       55.34       60.76      1.39 o
   2   0  16        2.08        2.02      0.72 o
   3   0  16       17.44       16.75      1.08 o
   4   0  16       76.11       69.30      2.33 o
   5   0  16        0.34        0.04      1.24 o
   6   0  16        0.03        0.47      1.58 o
   0   1  16       47.18       45.99      1.17 o
   1   1  16       33.16       33.18      0.77 o
   2   1  16      197.16      201.64      1.90 o
   3   1  16       11.41       10.94      0.81 o
   4   1  16       15.75       15.70      1.15 o
   5   1  16        2.48        1.00      1.10 o
   6   1  16        1.10       -0.30      1.18 o
   0   2  16        0.00        0.27      0.57 o
   1   2  16       51.36       54.80      1.03 o
   2   2  16       14.10       14.36      0.64 o
   3   2  16       80.74       84.25      1.32 o
   4   2  16        6.60        6.06      0.93 o
   5   2  16        1.63        1.73      1.16 o
   6   2  16        0.53        0.57      1.31 o
   0   3  16        1.16        1.34      0.84 o
   1   3  16        6.69        5.84      0.52 o
   2   3  16       60.43       62.83      1.08 o
   3   3  16       10.82        9.28      0.92 o
   4   3  16        3.48        2.62      0.79 o
   5   3  16        1.05        2.38      1.15 o
   6   3  16        0.05        0.64      1.63 o
   0   4  16        4.40        3.99      1.01 o
   1   4  16       16.87       16.43      0.53 o
   2   4  16        6.50        5.39      0.49 o
   3   4  16        1.95        1.30      0.76 o
   4   4  16        8.06        6.25      1.47 o
   5   4  16        3.16        3.47      1.39 o
   0   5  16       53.25       46.79      5.45 o
   1   5  16       10.21        9.52      0.53 o
   2   5  16       11.73       10.02      1.62 o
   3   5  16        6.74        2.02      1.09 o
   4   5  16        6.41        3.46      1.52 o
   5   5  16        5.45        2.43      1.91 o
   0   6  16        0.28        0.19      1.79 o
   1   6  16        4.01        0.22      1.29 o
   2   6  16        9.67       12.15      3.21 o
   3   6  16        0.72        0.17      0.79 o
   4   6  16        0.88        0.11      0.77 o
   0   7  16        0.32        0.31      2.12 o
   1   7  16        4.43        0.65      1.30 o
   2   7  16        0.63        0.30      1.28 o
   3   7  16        0.30        0.01      1.10 o
   4   7  16        0.46        0.13      1.20 o
   0   8  16        0.57       -0.31      2.69 o
   1   8  16        0.39        0.21      1.30 o
   2   8  16        4.88        2.50      1.80 o
   3   8  16        0.34       -0.61      1.54 o
   0   9  16        0.11       -0.57      2.50 o
   1   9  16        1.18       -0.15      1.52 o
   1   0  17       46.19       49.82      1.33 o
   2   0  17       18.04       21.18      1.07 o
   3   0  17        3.28        2.70      0.95 o
   4   0  17       19.26       19.77      1.72 o
   5   0  17        0.00        0.96      1.18 o
   6   0  17        1.63        0.22      1.67 o
   0   1  17       58.88       56.96      1.57 o
   1   1  17       72.74       72.84      1.16 o
   2   1  17       54.81       54.55      1.24 o
   3   1  17       19.26       21.31      0.91 o
   4   1  17        6.52        7.86      0.85 o
   5   1  17       11.39       11.26      1.61 o
   6   1  17        1.26        0.51      1.15 o
   0   2  17       71.87       76.05      2.24 o
   1   2  17       17.87       19.36      0.75 o
   2   2  17        4.33        3.03      0.56 o
   3   2  17        9.98       12.14      0.94 o
   4   2  17        1.67        1.25      0.78 o
   5   2  17        0.52        1.28      1.01 o
   6   2  17        1.55        1.74      1.45 o
   0   3  17       12.76       13.53      1.16 o
   1   3  17       14.22       15.49      0.68 o
   2   3  17       84.92       88.95      1.39 o
   3   3  17       18.74       18.42      0.78 o
   4   3  17        1.15        0.92      0.67 o
   5   3  17        2.21        2.71      1.51 o
   0   4  17        4.43        2.98      1.05 o
   1   4  17       16.54       14.20      0.50 o
   2   4  17        2.49        1.75      0.61 o
   3   4  17       13.70       14.39      1.89 o
   4   4  17       26.71       32.20      1.21 o
   5   4  17        2.07        2.37      1.13 o
   0   5  17        0.59        0.64      1.70 o
   1   5  17        5.95        4.69      0.71 o
   2   5  17       18.86       20.51      1.53 o
   3   5  17        0.36       -0.04      0.87 o
   4   5  17        1.28        0.21      1.08 o
   5   5  17        2.00        1.69      1.31 o
   0   6  17        3.07       -0.13      2.25 o
   1   6  17        0.21        0.09      1.12 o
   2   6  17       12.30        4.95      2.58 o
   3   6  17        2.28        0.52      0.99 o
   4   6  17        1.02       -0.18      1.03 o
   0   7  17        8.52        0.34      3.29 o
   1   7  17        1.48       -0.16      1.19 o
   2   7  17        1.44       -0.23      1.32 o
   3   7  17        2.61        0.87      1.63 o
   0   8  17        0.28        0.25      2.12 o
   1   8  17        0.30        0.04      1.22 o
   2   8  17        1.16        0.68      1.68 o
   0   0  18       62.00       57.03      3.99 o
   1   0  18      101.94      111.34      2.12 o
   2   0  18       44.21       52.58      1.46 o
   3   0  18        0.00       -0.35      0.74 o
   4   0  18        6.73        5.03      1.12 o
   5   0  18       10.22        9.66      4.61 o
   0   1  18       17.49       15.03      0.98 o
   1   1  18       24.10       26.54      0.79 o
   2   1  18        5.11        5.19      0.68 o
   3   1  18        4.90        4.22      0.76 o
   4   1  18        2.60        3.38      0.79 o
   5   1  18        0.24        0.48      0.86 o
   0   2  18        2.30        3.59      1.10 o
   1   2  18       95.85       97.64      1.37 o
   2   2  18       19.77       20.21      0.82 o
   3   2  18       22.61       23.98      0.85 o
   4   2  18       12.43       11.76      1.65 o
   5   2  18        0.65        1.27      1.06 o
   0   3  18        0.29        1.07      0.87 o
   1   3  18       23.30       23.06      0.74 o
   2   3  18        4.07        5.14      0.69 o
   3   3  18        0.70        0.01      0.48 o
   4   3  18        0.23        0.33      0.70 o
   5   3  18        2.53        3.89      1.40 o
   0   4  18        3.64        2.05      0.82 o
   1   4  18       11.03        9.45      0.79 o
   2   4  18        7.92        5.73      0.97 o
   3   4  18        4.37        2.11      0.80 o
   4   4  18       10.86       14.25      3.14 o
   5   4  18        2.48        1.45      1.34 o
   0   5  18        0.04        0.17      0.86 o
   1   5  18        0.74        1.12      1.18 o
   2   5  18        6.79        1.95      0.90 o
   3   5  18        0.41        0.60      0.74 o
   4   5  18        2.57        0.38      1.14 o
   0   6  18        0.70       -0.09      1.95 o
   1   6  18        9.58        8.14      3.65 o
   2   6  18        1.03        0.78      1.35 o
   3   6  18        3.16        0.71      1.19 o
   4   6  18        3.36        0.10      1.13 o
   0   7  18        0.01       -0.24      2.09 o
   1   7  18        0.95       -0.03      1.13 o
   2   7  18        0.06       -0.21      1.41 o
   3   7  18        3.10        0.69      1.66 o
   0   8  18        0.45        0.02      1.93 o
   1   8  18        0.56        0.89      1.92 o
   1   0  19       16.79       16.70      1.09 o
   2   0  19       12.28       14.12      1.00 o
   3   0  19       26.33       25.60      1.41 o
   4   0  19        0.20        0.28      0.97 o
   5   0  19        0.72        1.69      1.42 o
   0   1  19       30.99       33.95      1.57 o
   1   1  19        4.90        4.68      0.81 o
   2   1  19        0.02        0.34      0.60 o
   3   1  19       25.12       27.38      1.01 o
   4   1  19        0.43        2.05      0.72 o
   5   1  19        2.14        0.95      0.91 o
   0   2  19        0.49       -0.04      0.83 o
   1   2  19       16.51       18.57      1.00 o
   2   2  19        3.81        3.53      0.70 o
   3   2  19       15.97       16.05      1.09 o
   4   2  19        7.93        7.40      1.68 o
   5   2  19        0.66        0.04      0.83 o
   0   3  19        0.01       -0.21      0.79 o
   1   3  19       21.35       19.39      0.88 o
   2   3  19        3.62        2.94      0.66 o
   3   3  19        1.33        1.17      0.70 o
   4   3  19       15.92       18.19      1.89 o
   5   3  19        3.63        3.82      1.15 o
   0   4  19        0.90        1.14      0.81 o
   1   4  19       12.31       11.65      0.66 o
   2   4  19        1.87        1.59      0.58 o
   3   4  19        2.08        0.55      0.70 o
   4   4  19        0.68        0.70      1.12 o
   0   5  19        2.84        1.39      2.13 o
   1   5  19        2.60        1.92      1.18 o
   2   5  19        7.64        6.05      2.13 o
   3   5  19        0.30       -0.08      0.72 o
   4   5  19        0.40        0.83      1.22 o
   0   6  19        0.04       -1.22      2.19 o
   1   6  19        6.95        2.38      2.04 o
   2   6  19        4.39        0.76      1.40 o
   3   6  19        0.20        0.11      1.36 o
   0   7  19        0.04       -0.19      2.11 o
   1   7  19        0.30       -0.05      1.41 o
   2   7  19        0.31        0.01      1.36 o
   0   0  20       39.56       41.43      4.08 o
   1   0  20       85.92       78.34      2.06 o
   2   0  20        0.49        0.18      0.75 o
   3   0  20        0.08       -0.01      0.83 o
   4   0  20        0.29        0.04      0.80 o
   5   0  20        2.42        2.65      1.47 o
   0   1  20      126.98      135.78      5.53 o
   1   1  20        7.46       10.24      0.83 o
   2   1  20        9.69       11.65      0.85 o
   3   1  20        2.16        2.15      0.74 o
   4   1  20        0.02        0.32      0.60 o
   5   1  20        0.86       -0.16      0.81 o
   0   2  20        5.45        5.53      1.50 o
   1   2  20       43.07       44.39      1.15 o
   2   2  20        4.40        3.41      0.77 o
   3   2  20        4.97        3.69      0.88 o
   4   2  20        2.03        2.20      0.92 o
   5   2  20        0.35        1.17      1.04 o
   0   3  20        0.00        0.37      0.90 o
   1   3  20       16.30       17.44      0.85 o
   2   3  20        1.48        1.35      0.67 o
   3   3  20        2.40        0.63      0.73 o
   4   3  20        2.75        1.04      0.84 o
   0   4  20        0.66        0.57      1.12 o
   1   4  20        3.90        3.20      0.50 o
   2   4  20        1.58        0.75      0.64 o
   3   4  20        1.44        0.54      0.92 o
   4   4  20        3.04        1.98      1.20 o
   0   5  20        0.19        2.10      2.84 o
   1   5  20        6.28        5.97      3.02 o
   2   5  20       13.40       12.97      3.17 o
   3   5  20        1.07        0.41      0.97 o
   0   6  20        0.71        0.46      2.12 o
   1   6  20        0.59        1.43      1.65 o
   2   6  20        0.12       -0.33      1.51 o
   3   6  20        1.23       -0.42      1.59 o
   0   7  20        1.85        0.84      2.48 o
   1   7  20        1.39       -0.34      1.40 o
   1   0  21        5.24        5.38      1.05 o
   2   0  21        0.54        0.64      1.01 o
   3   0  21        5.98        5.00      1.23 o
   4   0  21        1.93        2.65      1.34 o
   0   1  21        0.29        0.11      1.68 o
   1   1  21       30.56       29.98      1.05 o
   2   1  21        5.44        4.97      0.68 o
   3   1  21       11.05       13.42      1.24 o
   4   1  21        0.76        1.09      0.87 o
   0   2  21       73.00       82.64      2.97 o
   1   2  21       16.86       19.18      0.98 o
   2   2  21        1.91        1.03      0.72 o
   3   2  21        2.23        2.08      0.81 o
   4   2  21        3.03        2.18      0.99 o
   0   3  21       25.94       27.60      3.86 o
   1   3  21        2.31        2.12      0.68 o
   2   3  21        0.07       -0.33      0.62 o
   3   3  21        0.86        1.11      0.75 o
   4   3  21        0.21        0.52      0.83 o
   0   4  21        0.58        1.47      0.88 o
   1   4  21        2.88        4.41      1.50 o
   2   4  21        4.74        2.88      1.03 o
   3   4  21        0.18        0.05      0.76 o
   4   4  21        0.81       -0.79      1.20 o
   0   5  21        0.35        5.74      2.81 o
   1   5  21        2.31        2.13      1.51 o
   2   5  21        2.57        1.13      1.32 o
   3   5  21        1.60        0.40      1.16 o
   0   6  21        2.07        5.00      4.69 o
   1   6  21        3.23        1.45      1.46 o
   2   6  21        1.90        2.41      1.76 o
   0   7  21        0.41        0.18      3.71 o
   0   0  22       24.82       30.24      3.64 o
   1   0  22        0.69        1.08      0.85 o
   2   0  22        0.74        0.32      0.83 o
   3   0  22        0.03       -0.56      0.90 o
   4   0  22        0.75        0.74      1.53 o
   0   1  22       20.15       18.67      2.41 o
   1   1  22        0.39        0.29      0.59 o
   2   1  22        7.56        7.81      0.95 o
   3   1  22        0.37        1.74      0.81 o
   4   1  22        0.86        1.54      1.06 o
   0   2  22        4.12        4.51      1.46 o
   1   2  22        5.26        2.87      0.81 o
   2   2  22        2.28        1.89      0.89 o
   3   2  22        0.60        0.78      0.84 o
   4   2  22        0.81        1.32      0.94 o
   0   3  22        1.04        1.08      1.71 o
   1   3  22       10.73       12.01      0.96 o
   2   3  22        2.88        1.98      0.73 o
   3   3  22        0.38        0.61      0.77 o
   4   3  22        1.02        2.27      1.71 o
   0   4  22        1.80        3.86      3.24 o
   1   4  22        1.74        2.97      1.27 o
   2   4  22        0.73        0.81      0.86 o
   3   4  22        0.42        0.55      0.90 o
   0   5  22        0.53       -1.99      2.66 o
   1   5  22        2.68        2.74      1.84 o
   2   5  22        0.70        0.52      1.37 o
   0   6  22        0.40        3.64      5.71 o
   1   6  22        4.12        3.61      1.83 o
   1   0  23        1.47        1.52      1.11 o
   2   0  23        1.41        1.88      1.00 o
   3   0  23        9.88       11.03      1.95 o
   4   0  23        4.49        3.69      1.50 o
   0   1  23       18.25       18.42      2.82 o
   1   1  23        5.23        4.19      0.82 o
   2   1  23        6.42        6.66      1.01 o
   3   1  23        1.76        2.18      0.83 o
   0   2  23        1.13        0.38      1.59 o
   1   2  23        7.65        6.46      0.92 o
   2   2  23        7.37        4.76      1.01 o
   3   2  23        0.37        0.90      0.79 o
   0   3  23        2.79        0.48      1.25 o
   1   3  23        7.46        7.83      1.14 o
   2   3  23        2.85        1.80      0.86 o
   3   3  23        1.90        1.34      0.99 o
   0   4  23        0.05        1.18      2.52 o
   1   4  23        3.14        6.90      2.13 o
   2   4  23        0.90        0.77      0.95 o
   0   5  23        1.13       -2.46      2.59 o
   1   5  23        1.98        5.31      1.73 o
   0   0  24       21.14       33.89      6.11 o
   1   0  24        2.95        3.55      1.44 o
   2   0  24        0.90        2.09      1.15 o
   3   0  24        0.10        0.43      1.23 o
   0   1  24        6.32        3.16      2.90 o
   1   1  24        0.03        0.28      0.76 o
   2   1  24        1.78        2.92      0.90 o
   3   1  24        0.64        1.61      0.84 o
   0   2  24       35.08       37.28      4.13 o
   1   2  24        1.42        1.12      0.96 o
   2   2  24        0.09        0.05      0.48 o
   3   2  24        0.86        1.78      0.87 o
   0   3  24        7.44        5.97      1.56 o
   1   3  24        2.85        1.60      1.02 o
   2   3  24        0.66        0.03      0.85 o
   0   4  24        0.05        1.56      2.18 o
   1   4  24        0.34        1.44      1.81 o
   2   4  24        0.34        1.48      1.04 o
   1   0  25        1.32        0.73      1.37 o
   2   0  25        1.78        1.41      1.34 o
   0   1  25        0.40        0.68      2.13 o
   1   1  25        4.06        3.14      0.99 o
   2   1  25        0.25        1.55      0.80 o
   0   2  25        0.40       -0.26      1.58 o
   1   2  25        0.63        0.71      0.99 o
   2   2  25        0.33        0.91      0.79 o
   0   3  25        0.00       -0.10      2.58 o
   1   3  25        1.58        2.59      1.21 o
   0   0  26        8.98       19.06      3.81 o
   1   0  26        4.38        3.33      2.59 o
   0   1  26        0.65        1.01      2.37 o
   1   1  26        1.97        1.00      1.05 o
   0   2  26        1.91        0.90      1.93 o
   1   2  26        0.47       -0.22      1.30 o
 
